# Supplementary material for: A novel application of neural networks to identify potentially effective combinations of biologic factors for enhancement of bone fusion/repair
Source: PLoS One. 2022 Nov 1;17(11):e0276562. doi: 10.1371/journal.pone.0276562 (PMC9624421; doi:10.1371/journal.pone.0276562)
Supplement: S1 Dataset — (XLSX) [file pone.0276562.s005.xlsx]

## Sheet: orthobiologics
	pub med ID, or authors, link		inputs	low intensity pulsed ultrasound (total days of treatment)	electrical stim	rhBMP2 (in mg)	rhBMP2 ND	rh-BMP7 (mg)	autogenous bone graft	exogenous bone graft	gelatin-calcium suphate hydroxyapetite biomaterial	zoledronic acid	Osteogenin (in micrograms)	PDGF (in micrograms)	PDGF coated, rat model	BMAC ()-no, 1-yes, 2-double centrifuged)	human (1=y, 0=no)	rat (1=y, 0=no)	animal model (1=y, 0=n)	PRP (yes no)		outputs	distraction rate (mm/day)	bone formation 3 months (yes, no) %	bone formation 6 months (yes, no) %	MV/TV, mineralized tissue volume/total tissue volume	1-level PLF fusion rate percent	ODI improvement %	fusion rate %	fracture healing percent	time to achive full weight bearing/clinical healing (days)	mean time to radiographic union (days)	Oswesty score	patients satisfied percent	need for repeat bone grafting (number of patients)	not healed at end of trial (number of patients)	need for dynamization (number of patients)	radiographic outcomes	histomorphometric/histologic outcomes	implant survival percent	% radioopacity	new bone in mm2		adverse events	subsidence	graft malposition/loosening	infection	urogenital Aes	retrograde ejaculation
abbreviations				PU	ES	BMP2		BMP7	ABG	EBG	GBM	ZA	OG	PDGF	PDGFC	BMAC	HM	RM	AM	PRP			DR	BF3	BF6	MV/TV	PLF FR	ODI	FR	FH	TWB/CH	TRU	OW	PS	RBG	NH	DY	RO	HO	IS					SU.	GM	INF	UAE	RE
a metanalysis comparing iliac crest bone graft to BMP 7	johnson, 2002							3.5	0								1	0	0								60
								0	1								1	0									80
	Vacarro 2005							3.5	0								1	0	0								73.6	85.7
								0	1								1	0									60	72.7
	Vacarro 2008							3.5	0								1	0	0								74.8	68.6
								0	1								1	0									77.4	77.3
	Kanayama 2006							3.5	0								1	0	0								77.7
								0	1								1	0									90
	Delawi 2016							3.5	0								1	0	0								54.5	84.2
								0	1								1	0									73.2	85.7
	6					4.2											1	0	0										98.3																2.4	3.5	12.2	11.5	7.9
						0											1	0											97.1																1.4	0.7	11.5	7.3	1.4
	7					9											1	0											100				13.5	100											0	0		0
						0											1	0											66.7				20	66.7											0	0		30
	8					6											1	0											94.5				25.5	81.2												1.4			4.1
						0											1	0											88.7				25.6	80.4												0
	9					6											1	0											94.4				23.1
						0											1	0											89.4				25.7
	14					14											1	0											100				18.9	83.4												0
						0											1	0											68.4				30	55												0
	15					10											1	0											98.5				20.9
						0											1	0											76.1				29.3
	16					10											1	0
						0											1	0
	17					5											1	0											94.4				23.1
						0											1	0											89.4				25.7
	21					2											1	0											100																70
						0											1	0											100																6
	22					6											1	0											98				30	86													2.2
						0											1	0											82				32.8	79													3.3
	23						1										1	0											44																				7.3
						0											1	0											63																				0.6
	19					6											1	0																															6.3
						0											1	0																															0.9
	20					6											1	0																														9.7	3.4
						0											1	0																														4.6	1.7
	29						1										1	0																															7.2
						0											1	0																															2.6
	21454742					12											1	0												60																	19
						0											1	0												48																	15
	16818967					12											1	0												87					1	0
						0											1	0												67					2	1
	16757759					6											1	0													95				1		7										13
						0											1	0													126				13		16										26
	16757759					12											1	0													95	271
							1										1												62.5
						0																							14.3
						2											1												95
						0																							40
						1.5											1												100
						0																							66.7
						1.5											1												96.2
						0																							71.1
						1.5											1												83.9
						0																							75
						1.5											1												90.6
						0																							73.3
						2											1												82.5
						0																							78.8
						1.5											1												60
						0																							80
						3.5											1												70
						0																							90
						3.5											1												100
						0																							100
						4.2											1												45.3
						0																							33.3
Platelet-derived Growth Factor Inhibits Bone Regeneration Induced by Osteogenin, a Bone Morphogenetic Protein, in Rat Craniotomy Defects	https://www.ncbi.nlm.nih.gov/pmc/articles/PMC288493/pdf/jcinvest00044-0345.pdf												0	0			0	1	1												127	277									19	1
													0	20			0	1	1																						10	0.8
													0	60			0	1	1																						12	0.7
													0	200			0	1	1																						5	1
													30	0			0	1	1																						85	4.3
													30	20			0	1	1																						45	2.5
													30	60			0	1	1																						35	2
													30	200			0	1	1																						40	2.4
													150	0			0	1	1																						95	5.5
													150	20			0	1	1																						80	4.8
													150	60			0	1	1																						68	3
													150	200			0	1	1																						70	4
															1		0	1	1											100						2
																	0	1	1											50						4
Composite Biomaterial as a Carrier for Bone-Active Substances for Metaphyseal Tibial Bone Defect Reconstruction in Rats Peter Frederik Horstmann, Deepak Bushan Raina, Hanna Isaksson, Werner Hettwer, Lars Lidgren, Michael Mørk Petersen, and Magnus Tägil	g2																0	1	1							2.3
	g3									1							0	1	1							14
	g4										1						0	1	1							62
	g5										1	1					0	1	1							65.8
	g6						1				1	1					0	1	1							51.2
https://www-ncbi-nlm-nih-gov.proxy.library.emory.edu/pmc/articles/PMC6119678/pdf/40729_2018_Article_137.pdf										1						0										27.3
										1						1										38.44
										1						2										34.63
										1						0										27.3
										1						1										55.15
										1						0								9.45	10.41
										1						1								10.36	14.12
										1						0								15.5
										1						1								19.9
										1						0								19.7
										1						1								31.9
										1						0								14.3
										1						1								12.6
										1						0								11.8	13.9
										1						1								7.4	13.5
Bone Marrow Aspirate Concentrate in Animal Long Bone Healing: An Analysis of Basic Science Evidence.	Bone Marrow Aspirate Concentrate in Animal Long Bone Healing: An Analysis of															1			1																			1.8	0
Gianakos A1, Ni A, Zambrana L, Kennedy JG, Lane JM.																0			1																			1	1
show dad the paper, see if viable																1			1																			1.9	4.5
																0			1																			1	1
																1			1																			2	4.6
																0			1																			1	1
																1			1																			2.5	-2
																0			1																			1	1
																1			1																			2.6
																0			1																			1	1
																1			1																			2.6	1
																0			1																			1	1
																1			1																			2.8	6
																0			1																			1	1
																1			1																			2.9
																0			1																			1	1
																1			1																			2.9	4.9
																0			1																			1	1
																1			1																			2.9	6
																0			1																			1	1
																1			1																			2.9	6
																0			1																			1	1
																1			1																			3	-1
																0			1																			1	1
																1			1																			4	4.9
																0			1																			1	1
																1			1																			4.5	4.9
																0			1																			1	1
																1			1																			4.6	5
																0			1																			1	1
																1			1																			6.5
																0			1																			1	1
																1			1																			8	5
																0			1																			1	1
																1			1																			8	1
																0			1																			1	1
																1			1																			9
Bone Marrow Aspirate Concentrate and Platelet-rich Plasma Enhanced Bone Healing in Distraction Osteogenesis of the Tibia Dong Hoon Lee, MD, PhD,corresponding author Keun Jung Ryu, MD, Jin Woo Kim, MD, Kyung Chung Kang, MD, PhD, and Young Rak Choi, MD																1	1												88
																1	1												95
																1	1												82.1
control																0	1												62.3																		20
																1	1									100
control																0	1									75
																0	1																						5
																1	1																						5
																0	1						0.75
																1	1						0.72
																1	1
																1	1			1										100
																1	1			1										100
https://www-cochranelibrary-com.proxy.library.emory.edu/cdsr/doi/10.1002/14651858.CD008471.pub2/epdf/full					1																									55.5
					0																									62.5
					1																									54.5
					0																									8.3
					1																									25
					0																									3.7
					1																									88.8
					0																									50
					1																									55.2
					0																									23.8
Enhancement of Bone-Healing by Low-Intensity Pulsed Ultrasound: A Systematic Review	heckman 94			140																											86	102
Sjoerd Rutten; Michel P.J. van den Bekerom; Inger N. Sierevelt; Petrus A. Nolte				0																											114	190
	kristiansen 97			70																												51
				0																												77
	mayr 00			70																												42
				0																												60
	lubbert 08			28																											27
				0																											27
	Liu 14			70																											32
				0																											41
	Rue 04			70																											65
				0																											109
	Nolte 02			140																												29
				0																												34
	Emaami 99			75																											46	155
				0																											50	125
	nolte 02b			140																												112
				0																												147
	Leung 04			90																											28	81
				0																											32	140
	Zacherl 09			42																											53
				0																											59
	Urita 13			84																												57
				0																												77
	El-mowafi 05			70																												30
				0																												48
	Dudda 11			70																												33
				0																												45
	Salem 14			70																												33
				0																												45
	Rutten 12			150																												80
				0																												112
	Ricardo 06			70																												56
				0																												94
Effectiveness of platelet-rich plasma as an adjunctive material to bone graft: a systematic review and meta-analysis of randomized controlled clinical trials Author links open overlay panelA.Pocaterra1S.Caruso2S.Bernardi2L.Scagnoli3M.A.Continenza2R.Gatto2									1											1				43.2
									1											0				50
comncentration unavailable due to not testing most of the samples for exact plateelet count									1											1				39.3
botegga - 3x10^11									1											0				29.2
									1											1				33.3
									1											0				16.5
									1											1				27.65
									1											0				39.5
									1											1				38.4
									1											0				41.1
									1											1				39.3
									1											0				29.2
									1											1				33.3
									1											0				16.5
									1											1				59
									1											0				54
									1											1				26
									1											0				26
									1											1																				80
									1											0																				100
									1											1																				97.3
									1											0																				95.7
									1											1																				96.2
									1											0																				96
									1											1																				93.3
									1											0																				100
									1											1																				98
									1											0																				96.1
									1											1																				97.6
									1											0																				96.5
[truncated: 1 more columns]
